# Supplementary material for: Real-World Data from a Multi-Center Study: Insights to Psoriatic Arthritis Care
Source: J Clin Med. 2021 Sep 11;10(18):4106. doi: 10.3390/jcm10184106 (PMC8465653; doi:10.3390/jcm10184106)
Supplement: Supplementary file 1 [file jcm-10-04106-s001.zip]

Archive with 1 entries (1 files):
- jcm-1345007-supplementary.pdf
